# Supplementary material for: Systematic discovery of disease-modifying targets by prediction from knowledge graph-based AI model and experimental validation: Parkinson’s disease case
Source: Comput Struct Biotechnol J. 2026 Jan 2;31:289–300. doi: 10.1016/j.csbj.2025.12.035 (PMC12814083; doi:10.1016/j.csbj.2025.12.035)
Supplement: Supplementary file 5 — Supplementary material: Tables [file mmc5.xlsx]

## Sheet: Suppl_Table 1
Gene	Protein	Clinical indication	Investigational agent for PD	Pathway	Reference
SNCA	alpha-synuclein	Ranging from autosomal dominant late-onset PD to early-onset cases, rapid progression	Cinpanemab, Prasinezumab, BIIB054, ENT-01	Hallmark of PD, mitochondiral dysfunction	Kouli et al. (2018); Dawson and Dawson (2019); Charvin et al. (2018); Clark et al. (2020)
PRKN	Parkin	Early-onset PD, slow progression		Mitophagy	Kouli et al. (2018); Clark et al. (2020)
PINK1	Pink1	Early-onset PD, slow progression		Mitophagy	Kouli et al. (2018); Clark et al. (2020)
LRRK2	LRRK2	Autosomal dominant late-onset PD, slower progression	DNL-151, DNL-201	Mitochondrial fusion/tethering/trafficking, ER-mitochondrial contract, Ca2+ handling	Kouli et al. (2018); Dawson and Dawson (2019); Charvin et al. (2018); Clark et al. (2020)
PARK7	DJ-1	Early-onset PD, slow progression	Compound-23, UCP0045037, UCP0054278	Oxidative stress	Kouli et al. (2018); Clark et al. (2020); Repici and Giorgini (2019); Inden et al. (2017)
VPS35	VPS35	Autosomal dominant late-onset PD		Autophagy, ER-mitochondrial contract, α-Synuclein accumulation	Kouli et al. (2018); Clark et al. (2020)
GBA	Glucocerebrosidase	Autosomal dominant early-onset PD	Ambroxol, LTI-291, Ibiglustat	Protein quality control, Glycolipid metabolism, Protein trafficking	Dawson and Dawson (2019); Charvin et al. (2018); Charvin et al. (2018); Shukla et al.(Last Update 2019)
CHCHD2	CHCHD2	Autosomal dominant late-onset PD		Mitochondrial morphology, Oxidative stress	Clark et al. (2020). Funayama et al. (2015), Liu et al. (2020)
DNM1L	DRP1		mdivi1, P110	Mitophagy, mitochondrial fission	Clark et al. (2020); Feng et al.(2020); Bido et al. (2017); Rappold et al. (2014); Filichia et al. (2016)
FBXO7	FBXO7	Early onset with atypical features (pallido-pyramidal syndrome)	BC1464	Mitophagy	Kouli et al. (2018); Clark et al. (2020)
PLA2G6	PLA2G6	Early onset with atypical features (dystonia parkinsonism)		Lipid metabolism, lysosomal dysfunction	Kouli et al. (2018); Lin et al. (2018)
DNAJC6	DNAJC6	Early-onset PD, slow progression		Lipid metabolism, mitochondrial dysfunction, a-synuclein aggregation	Kouli et al. (2018); Wulansari et al. (2021)
SYNJ1	SYNJ1	Parkinsonism with dystonia and cognitive decline		Vesicle recycling, lipid metabolism	Kouli et al. (2018); Nguyen et al. (2019)
ATP13A2	ATP13A2	Early-onset (adolescence), atypical parkinsonism		Mitochondria-lysosome interaction, a-synuclein accumulation	Kouli et al. (2018); Clark et al. (2020); Park et al. (2015)

## Sheet: Suppl_Table 2
Target_gene	Overlap	P-value	Adjusted P-value	Enriched_genes	-log10 (adjusted p-value)	Gene count	Gene set count	Gene ratio
PTEN	5/19	3.71188e-07	0.000294724	CHCHD2;PRKN;GBA;PARK7;PINK1	3.53059	5	19	0.263158
LRSAM1	4/10	1.0274e-06	0.000392739	ATP13A2;LRRK2;FBXO7;PRKN	3.4059	4	10	0.4
UBA1	4/12	2.39545e-06	0.000392739	PINK1;LRRK2;FBXO7;PRKN	3.4059	4	12	0.333333
FBXO7	5/27	2.47317e-06	0.000392739	CHCHD2;LRRK2;FBXO7;PRKN;DNM1L	3.4059	5	27	0.185185
TOR1A	5/26	2.02558e-06	0.000392739	SYNJ1;ATP13A2;SNCA;CHCHD2;DNM1L	3.4059	5	26	0.192308
SYNJ1	4/13	3.44126e-06	0.000455394	SYNJ1;ATP13A2;LRRK2;GBA	3.34161	4	13	0.307692
EPRS1	4/15	6.49834e-06	0.00064496	SNCA;PINK1;LRRK2;PRKN	3.19047	4	15	0.266667
PINK1	4/15	6.49834e-06	0.00064496	ATP13A2;PINK1;PARK7;PRKN	3.19047	4	15	0.266667
RARS1	4/18	1.43308e-05	0.00113787	ATP13A2;SNCA;PINK1;PRKN	2.94391	4	18	0.222222
FTL	4/18	1.43308e-05	0.00113787	ATP13A2;SNCA;DNAJC6;PRKN	2.94391	4	18	0.222222
PARK7	4/19	1.80534e-05	0.00119453	PINK1;LRRK2;PARK7;PRKN	2.9228	4	19	0.210526
PTRH2	4/19	1.80534e-05	0.00119453	CHCHD2;LRRK2;DNM1L;PRKN	2.9228	4	19	0.210526
FA2H	3/7	2.31971e-05	0.00141681	ATP13A2;LRRK2;GBA	2.84869	3	7	0.428571
MARS2	3/8	3.69076e-05	0.00183154	ATP13A2;SNCA;PRKN	2.73718	3	8	0.375
HEXB	3/8	3.69076e-05	0.00183154	ATP13A2;SNCA;GBA	2.73718	3	8	0.375
TGFA	4/22	3.35167e-05	0.00183154	SYNJ1;ATP13A2;DNM1L;PRKN	2.73718	4	22	0.181818
MYH9	4/23	4.03513e-05	0.00188464	ATP13A2;PINK1;LRRK2;PRKN	2.72477	4	23	0.173913
PMPCA	4/24	4.81571e-05	0.00201246	ATP13A2;LRRK2;DNM1L;CHCHD2	2.69627	4	24	0.166667
TOMM40	4/24	4.81571e-05	0.00201246	ATP13A2;PINK1;PRKN;CHCHD2	2.69627	4	24	0.166667
BCHE	3/9	5.50515e-05	0.00208147	ATP13A2;LRRK2;GBA	2.68163	3	9	0.333333
MUL1	3/9	5.50515e-05	0.00208147	LRRK2;DNM1L;PRKN	2.68163	3	9	0.333333
GSDMA	3/10	7.82047e-05	0.00258843	ATP13A2;GBA;PRKN	2.58696	3	10	0.3
UBA5	3/10	7.82047e-05	0.00258843	LRRK2;FBXO7;PRKN	2.58696	3	10	0.3
PPIA	4/27	7.82397e-05	0.00258843	SNCA;PINK1;DNM1L;PRKN	2.58696	4	27	0.148148
MITF	3/11	0.000106929	0.00283006	ATP13A2;PARK7;PRKN	2.5482	3	11	0.272727
ALB	3/11	0.000106929	0.00283006	ATP13A2;PINK1;LRRK2	2.5482	3	11	0.272727
MIF	3/11	0.000106929	0.00283006	PINK1;LRRK2;PRKN	2.5482	3	11	0.272727
PTGS2	4/29	0.000104729	0.00283006	PLA2G6;LRRK2;GBA;PRKN	2.5482	4	29	0.137931
EIF2B5	3/11	0.000106929	0.00283006	SNCA;LRRK2;PRKN	2.5482	3	11	0.272727
NTRK1	3/11	0.000106929	0.00283006	ATP13A2;GBA;PRKN	2.5482	3	11	0.272727
DNM2	3/12	0.000141774	0.00304239	SYNJ1;DNAJC6;CHCHD2	2.51678	3	12	0.25
TIMM50	3/12	0.000141774	0.00304239	CHCHD2;PINK1;LRRK2	2.51678	3	12	0.25
CLU	3/12	0.000141774	0.00304239	ATP13A2;SNCA;PARK7	2.51678	3	12	0.25
GCH1	3/12	0.000141774	0.00304239	ATP13A2;LRRK2;PRKN	2.51678	3	12	0.25
FARS2	3/12	0.000141774	0.00304239	CHCHD2;SNCA;PRKN	2.51678	3	12	0.25
PRDX1	4/31	0.000137229	0.00304239	ATP13A2;PINK1;LRRK2;PARK7	2.51678	4	31	0.129032
PLA2G6	3/12	0.000141774	0.00304239	PLA2G6;LRRK2;GBA	2.51678	3	12	0.25
ITM2B	3/13	0.000183274	0.00373126	CHCHD2;LRRK2;PRKN	2.42814	3	13	0.230769
LARP7	3/13	0.000183274	0.00373126	ATP13A2;PINK1;CHCHD2	2.42814	3	13	0.230769
SPTAN1	3/14	0.000231951	0.00449192	LRRK2;PARK7;PRKN	2.34757	3	14	0.214286
BCAP31	3/14	0.000231951	0.00449192	ATP13A2;PINK1;PRKN	2.34757	3	14	0.214286
DNMT1	3/15	0.000288314	0.00497654	LRRK2;PARK7;PRKN	2.30307	3	15	0.2
HERC2	3/15	0.000288314	0.00497654	ATP13A2;LRRK2;PRKN	2.30307	3	15	0.2
GSTO1	3/15	0.000288314	0.00497654	ATP13A2;LRRK2;PARK7	2.30307	3	15	0.2
MAIP1	3/15	0.000288314	0.00497654	ATP13A2;LRRK2;CHCHD2	2.30307	3	15	0.2
TP53	3/15	0.000288314	0.00497654	LRRK2;PARK7;PRKN	2.30307	3	15	0.2
AFG3L2	3/16	0.000352859	0.0056034	ATP13A2;SNCA;LRRK2	2.25155	3	16	0.1875
ATG5	3/16	0.000352859	0.0056034	ATP13A2;PARK7;PRKN	2.25155	3	16	0.1875
CHRNA9	3/16	0.000352859	0.0056034	ATP13A2;GBA;PRKN	2.25155	3	16	0.1875
CTNNB1	3/16	0.000352859	0.0056034	ATP13A2;LRRK2;PRKN	2.25155	3	16	0.1875
SCARB2	3/17	0.00042607	0.00638301	DNAJC6;LRRK2;GBA	2.19497	3	17	0.176471
SIN3A	3/17	0.00042607	0.00638301	GBA;PARK7;PRKN	2.19497	3	17	0.176471
TRIP12	3/17	0.00042607	0.00638301	ATP13A2;FBXO7;PRKN	2.19497	3	17	0.176471
HLA-DRB1	3/18	0.000508418	0.00720864	ATP13A2;GBA;PRKN	2.14215	3	18	0.166667
SOD1	3/18	0.000508418	0.00720864	SNCA;PARK7;PRKN	2.14215	3	18	0.166667
PML	3/20	0.000702347	0.00899457	LRRK2;PARK7;PRKN	2.04602	3	20	0.15
VPS35	3/20	0.000702347	0.00899457	LRRK2;VPS35;PRKN	2.04602	3	20	0.15
RGS2	3/20	0.000702347	0.00899457	SNCA;LRRK2;PRKN	2.04602	3	20	0.15
COL1A1	3/20	0.000702347	0.00899457	ATP13A2;PINK1;LRRK2	2.04602	3	20	0.15
HARS1	3/20	0.000702347	0.00899457	SNCA;LRRK2;PRKN	2.04602	3	20	0.15
ATP6V1A	3/20	0.000702347	0.00899457	ATP13A2;PINK1;CHCHD2	2.04602	3	20	0.15
INPP5E	3/21	0.000814809	0.00943861	DNM1L;GBA;PARK7	2.02509	3	21	0.142857
SFPQ	3/21	0.000814809	0.00943861	ATP13A2;PINK1;PRKN	2.02509	3	21	0.142857
AARS1	3/22	0.000938171	0.0103459	SNCA;LRRK2;PRKN	1.98523	3	22	0.136364
NUP62	3/22	0.000938171	0.0103459	DNM1L;LRRK2;PARK7	1.98523	3	22	0.136364
IGF1R	3/22	0.000938171	0.0103459	ATP13A2;LRRK2;DNM1L	1.98523	3	22	0.136364
TPP1	3/23	0.00107284	0.011669	SNCA;GBA;PRKN	1.93297	3	23	0.130435
CAPN1	3/24	0.00121923	0.0119951	SNCA;LRRK2;PRKN	1.921	3	24	0.125
GRN	3/26	0.00154867	0.0142408	SNCA;DNM1L;PRKN	1.84646	3	26	0.115385
OGT	3/26	0.00154867	0.0142408	LRRK2;DNM1L;PRKN	1.84646	3	26	0.115385
PPARGC1A	3/26	0.00154867	0.0142408	LRRK2;GBA;PARK7	1.84646	3	26	0.115385
TBK1	3/26	0.00154867	0.0142408	LRRK2;DNM1L;PRKN	1.84646	3	26	0.115385
DYNC1H1	3/27	0.00173248	0.014329	ATP13A2;PINK1;DNM1L	1.84378	3	27	0.111111
PARP1	3/35	0.00370579	0.0189832	PINK1;LRRK2;PRKN	1.72163	3	35	0.0857143

## Sheet: Suppl_Table 3
Gene	Protein	PD associated genes in subgraph
EPRS1	Bifunctional glutamate/proline-tRNA ligase	LRRK2;PRKN;PINK1;SNCA
LARP7	La ribonucleoprotein 7, transcriptional regulator	ATP13A2;CHCHD2;PINK1
MYH9	Myosin-9	LRRK2;PRKN;PINK1;ATP13A2
PTRH2	Peptidyl-tRNA hydrolase 2, mitochondrial	DNM1L;PRKN;CHCHD2; LRRK2
TPP1	Tripeptidyl-peptidase 1	GBA;PRKN;SNCA

## Sheet: Suppl_Table 4
disease_id	disease_name	target_id	target_name	path
EFO:0002508	Parkinson's disease	2058	EPRS1	(Parkinson's disease)=associated_with=(PINK1)=PPI=(EPRS1)
EFO:0002508	Parkinson's disease	2058	EPRS1	(Parkinson's disease)=associated_with=(LRRK2)=PPI=(EPRS1)
HP:0001300	Parkinsonism	2058	EPRS1	(Parkinsonism)=associated_with=(PINK1)=PPI=(EPRS1)
HP:0001300	Parkinsonism	2058	EPRS1	(Parkinsonism)=associated_with=(LRRK2)=PPI=(EPRS1)
HP:0001300	Parkinsonism	2058	EPRS1	(Parkinsonism)=associated_with=(PRKN)=involved_in=(Metabolism of proteins)=involved_inolved_in=(EPRS1)
HP:0001300	Parkinsonism	2058	EPRS1	(Parkinsonism)=associated_with=(SNCA)=involved_in=(Metabolism of proteins)=involved_inolved_in=(EPRS1)
MONDO:0021095	parkinsonian disorder	2058	EPRS1	(parkinsonian disorder)=associated_with=(PINK1)=PPI=(EPRS1)
MONDO:0021095	parkinsonian disorder	2058	EPRS1	(parkinsonian disorder)=associated_with=(LRRK2)=PPI=(EPRS1)
MONDO:0021095	parkinsonian disorder	2058	EPRS1	(parkinsonian disorder)=associated_with=(PRKN)=involved_in=(Metabolism of proteins)=involved_inolved_in=(EPRS1)
HP:0001300	Parkinsonism	51574	LARP7	(Parkinsonism)=associated_with=(PINK1)=PPI=(LARP7)
HP:0001300	Parkinsonism	51574	LARP7	(Parkinsonism)=associated_with=(ATP13A2)=downregulated_by=(LACTIC ACID)=downregulated_by=(LARP7)
MONDO:0021095	parkinsonian disorder	51574	LARP7	(parkinsonian disorder)=associated_with=(PINK1)=PPI=(LARP7)
MONDO:0021095	parkinsonian disorder	51574	LARP7	(parkinsonian disorder)=associated_with=(CHCHD2)=PPI=(LARP7)
MONDO:0021095	parkinsonian disorder	51574	LARP7	(parkinsonian disorder)=associated_with=(ATP13A2)=downregulated_by=(LACTIC ACID)=downregulated_by=(LARP7)
EFO:0002508	Parkinson's disease	4627	MYH9	(Parkinson's disease)=associated_with=(PINK1)=PPI=(MYH9)
HP:0001300	Parkinsonism	4627	MYH9	(Parkinsonism)=associated_with=(PINK1)=PPI=(MYH9)
HP:0001300	Parkinsonism	4627	MYH9	(Parkinsonism)=associated_with=(ATP13A2)=PPI=(MYH9)
HP:0001300	Parkinsonism	4627	MYH9	(Parkinsonism)=associated_with=(LRRK2)=binds_to=(CRIZOTINIB)=upregulated_by=(MYH9)
HP:0001300	Parkinsonism	4627	MYH9	(Parkinsonism)=associated_with=(ATP13A2)=downregulated_by=(LACTIC ACID)=upregulated_by=(MYH9)
HP:0001300	Parkinsonism	4627	MYH9	(Parkinsonism)=associated_with=(PRKN)=involved_in=(Immune System)=involved_inolved_in=(MYH9)
MONDO:0021095	parkinsonian disorder	4627	MYH9	(parkinsonian disorder)=associated_with=(PINK1)=PPI=(MYH9)
EFO:0002508	Parkinson's disease	51651	PTRH2	(Parkinson's disease)=associated_with=(DNM1L)=PPI=(PTRH2)
EFO:0002508	Parkinson's disease	51651	PTRH2	(Parkinson's disease)=associated_with=(CHCHD2)=PPI=(PTRH2)
EFO:0002508	Parkinson's disease	51651	PTRH2	(Parkinson's disease)=treats=(METHYLDOPA)=downregulated_by=(DNM1L)=PPI=(PTRH2)
EFO:0002508	Parkinson's disease	51651	PTRH2	(Parkinson's disease)=associated_with=(DNM1L)=downregulated_by=(SIROLIMUS)=downregulated_by=(PTRH2)
HP:0001300	Parkinsonism	51651	PTRH2	(Parkinsonism)=associated_with=(LRRK2)=PPI=(PTRH2)
HP:0001300	Parkinsonism	51651	PTRH2	(Parkinsonism)=treats=(PERPHENAZINE)=downregulated_by=(DNM1L)=PPI=(PTRH2)
HP:0001300	Parkinsonism	51651	PTRH2	(Parkinsonism)=associated_with=(LRRK2)=binds_to=(ALVOCIDIB)=downregulated_by=(PTRH2)
HP:0001300	Parkinsonism	51651	PTRH2	(Parkinsonism)=associated_with=(PRKN)=involved_in=(Post-translational protein modification)=involved_inolved_in=(PTRH2)
HP:0001300	Parkinsonism	51651	PTRH2	(Parkinsonism)=associated_with=(PRKN)=involved_in=(Metabolism of proteins)=involved_inolved_in=(PTRH2)
MONDO:0021095	parkinsonian disorder	51651	PTRH2	(parkinsonian disorder)=associated_with=(CHCHD2)=PPI=(PTRH2)
MONDO:0021095	parkinsonian disorder	51651	PTRH2	(parkinsonian disorder)=treats=(RESERPINE)=downregulated_by=(DNM1L)=PPI=(PTRH2)
MONDO:0021095	parkinsonian disorder	51651	PTRH2	(parkinsonian disorder)=associated_with=(PRKN)=involved_in=(Post-translational protein modification)=involved_inolved_in=(PTRH2)
MONDO:0021095	parkinsonian disorder	51651	PTRH2	(parkinsonian disorder)=associated_with=(PRKN)=involved_in=(Metabolism of proteins)=involved_inolved_in=(PTRH2)
EFO:0002508	Parkinson's disease	1200	TPP1	(Parkinson's disease)=associated_with=(GBA)=PPI=(TPP1)
HP:0001300	Parkinsonism	1200	TPP1	(Parkinsonism)=associated_with=(GBA)=PPI=(TPP1)
HP:0001300	Parkinsonism	1200	TPP1	(Parkinsonism)=associated_with=(PRKN)=involved_in=(Metabolism of proteins)=involved_inolved_in=(TPP1)
HP:0001300	Parkinsonism	1200	TPP1	(Parkinsonism)=associated_with=(SNCA)=involved_in=(Metabolism of proteins)=involved_inolved_in=(TPP1)
MONDO:0021095	parkinsonian disorder	1200	TPP1	(parkinsonian disorder)=associated_with=(GBA)=PPI=(TPP1)
MONDO:0021095	parkinsonian disorder	1200	TPP1	(parkinsonian disorder)=associated_with=(PRKN)=involved_in=(Metabolism of proteins)=involved_inolved_in=(TPP1)
